# Supplementary material for: A novel variant of torque teno virus 7 identified in patients with Kawasaki disease
Source: PLoS One. 2018 Dec 28;13(12):e0209683. doi: 10.1371/journal.pone.0209683 (PMC6310298; doi:10.1371/journal.pone.0209683)
Supplement: S1 Table — (XLS) [file pone.0209683.s005.xls]

## Sheet: reads_virus_species_1_select_3
Suppementary Table 1. Number of reads mapped to viral species.
sample type	Torque teno virus 7	Enterobacteria phage mEp460	Rotavirus A	Human para-influenza virus 1	Rous sarcoma virus	Torque teno virus 28	Norwalk virus	Rhinovirus A	Respiratory syncytial virus	Influenza A virus	Human metapneumovirus	Murine leukemia virus	Rhinovirus B	Human herpes-virus 6B	Human parvovirus B19	Torque teno virus 15	Avian leukosis virus	Torque teno mini virus 5	Torque teno virus 8	Torque teno virus 3	Torque teno virus 27	Torque teno midi virus 1	other viruses
Serum_KD	120	0	1	0	0	0	0	0	0	0	0	0	0	9	1	0	0	0	0	0	0	0	0
Serum_Diarrhea	48	0	26	0	0	1	94	0	0	0	0	0	0	7	1	3	0	0	0	1	0	0	0
Serum_Respiratory	28	0	32	0	0	1	2	0	0	0	0	0	0	47	0	0	1	0	0	1	1	0	4
Serum_Nuc_KD	118467	0	8	0	1	3	0	0	0	0	0	0	0	0	637	179	0	2	1	0	2	137	89
Serum_Nuc_Diarrhea	2316	1	65	1	0	208	3524	0	0	0	0	319	0	0	0	357	0	3	203	0	2	12	132
Serum_Nuc_Respiratory	11	10	17	7	0	3	0	0	0	0	0	0	0	0	0	0	0	48	2	114	548	2	72
WB_DNA_KD	37004	0	52	2	0	0	0	0	0	0	0	0	0	2	1	20	0	1	1	0	0	0	1
WB_DNA_Diarrhea	8	0	1	0	0	22	0	0	0	0	0	0	0	0	0	2	0	0	0	1	0	0	2
WB_DNA_Respiratory	2	0	1	0	0	0	0	0	0	0	0	0	0	0	0	0	0	0	1	0	0	0	0
WB_cDNA_KD	96963	0	15	11	1786	0	0	2	0	0	0	0	0	0	0	1	1669	0	0	0	0	0	0
WB_cDNA_Diarrhea	0	0	0	0	22	0	0	0	0	0	0	2	0	0	0	0	5	0	0	1	0	0	3
WB_cDNA_Respiratory	9	0	2	1	21	0	0	0	0	0	0	0	0	0	0	0	37	1	0	0	0	88	4
NPA_KD	189	0	0	0	0	0	0	0	0	6	0	0	35	15	1	0	0	0	0	0	0	0	2
NPA_Diarrhea	12	0	15	692	0	1	0	0	0	0	0	0	0	6	0	2	1	0	0	0	0	0	11
NPA_Respiratory	2	0	1	0	0	0	0	221	70	107	50	0	3	1	0	0	0	0	0	0	0	0	19
NPA_Nuc_KD	2697	0	2	6	0	0	0	1	0	135	0	0	42	19	0	0	0	1	0	0	0	0	34
NPA_Nuc_Diarrhea	89	0	152	30878	1	6	1	7	0	0	0	0	0	27	0	2	0	0	2	0	0	0	214
NPA_Nuc_Respiratory	53	0	2	4	0	0	0	1423	76	122	113	0	3	2	0	0	0	0	0	0	0	0	39
Fecal_KD	43	28	20	1	1	1	1	0	0	0	0	0	0	0	0	0	0	0	0	0	0	0	48
Fecal_Diarrhea	28	37	283406	11	0	0	7833	39	25	23	16	1	0	0	0	0	0	0	0	0	0	0	24
