# Supplementary material for: A novel variant of torque teno virus 7 identified in patients with Kawasaki disease
Source: PLoS One. 2018 Dec 28;13(12):e0209683. doi: 10.1371/journal.pone.0209683 (PMC6310298; doi:10.1371/journal.pone.0209683)
Supplement: S2 Table — (XLS) [file pone.0209683.s006.xls]

## Sheet: Amp_LC385662 (Reads, Varian...
Chromosome	Region	Type	Reference	Allele	Reference allele	Length	Linkage	Zygosity	Count	Coverage	Frequency	Probability	Forward read count	Reverse read count	Forward/reverse balance	Average quality	Read count	Read coverage	# unique start positions	# unique end positions	Read position test probability	Read direction test probability	Hyper-allelic	Homopolymer	Homopolymer length	QUAL	Coding region change	Amino acid change	Amino acid change in longest transcript	Coding region change in longest transcript	Other variants within codon	Non-synonymous
AF261761	129	SNV	G	A	No	1		Homozygous	20	20	100	1	20	0	0		20	20	1	1	1	1	no	No	1	200					No	-
AF261761	229	SNV	T	C	No	1		Homozygous	20	20	100	1	20	0	0		20	20	1	1	1	1	no	No	1	200					No	-
AF261761	1050	SNV	A	G	No	1		Homozygous	20	20	100	1	20	0	0		20	20	1	1	1	1	no	No	1	200	AAF82559.1:c.443A>G	AAF82559.1:p.Glu148Gly	AAF82559.1:p.Glu148Gly	AAF82559.1:c.443A>G	No	Yes
AF261761	1309	SNV	G	A	No	1		Homozygous	20	20	100	1	20	0	0		20	20	1	1	1	1	no	No	1	200	AAF82559.1:c.702G>A			AAF82559.1:c.702G>A	No	No
AF261761	1337	SNV	A	G	No	1		Homozygous	20	20	100	1	20	0	0		20	20	1	1	1	1	no	No	1	200	AAF82559.1:c.730A>G	AAF82559.1:p.Ile244Val	AAF82559.1:p.Ile244Val	AAF82559.1:c.730A>G	No	Yes
AF261761	1389	SNV	G	A	No	1		Homozygous	20	20	100	1	20	0	0		20	20	1	1	1	1	no	No	1	200	AAF82559.1:c.782G>A	AAF82559.1:p.Gly261Asp	AAF82559.1:p.Gly261Asp	AAF82559.1:c.782G>A	No	Yes
AF261761	1533	SNV	A	G	No	1		Homozygous	20	20	100	1	20	0	0		20	20	1	1	1	1	no	No	1	200	AAF82559.1:c.926A>G	AAF82559.1:p.Asn309Ser	AAF82559.1:p.Asn309Ser	AAF82559.1:c.926A>G	No	Yes
AF261761	1585	SNV	T	C	No	1		Homozygous	20	20	100	1	20	0	0		20	20	1	1	1	1	no	No	1	200	AAF82559.1:c.978T>C			AAF82559.1:c.978T>C	No	No
AF261761	2173	SNV	G	C	No	1		Homozygous	20	20	100	1	20	0	0		20	20	1	1	1	1	no	No	1	200	AAF82559.1:c.1566G>C			AAF82559.1:c.1566G>C	No	No
AF261761	2832^2833	Insertion	-	C	No	1		Homozygous	20	20	100	1	20	0	0		20	20	1	1	1	1	no	No	1	200	AAF82559.1:c.2225_2226insC	AAF82559.1:p.Ser744fs	AAF82559.1:p.Ser744fs	AAF82559.1:c.2225_2226insC	No	Yes
AF261761	2950	SNV	G	A	No	1		Homozygous	20	20	100	1	20	0	0		20	20	1	1	1	1	no	No	1	200	AAF82560.1:c.83G>A	AAF82560.1:p.Ser28Asn	AAF82560.1:p.Ser28Asn	AAF82560.1:c.83G>A	No	Yes
AF261761	3282	SNV	G	A	No	1		Homozygous	20	20	100	1	20	0	0		20	20	1	1	1	1	no	No	1	200					No	-
AF261761	3417	SNV	A	T	No	1		Homozygous	20	20	100	1	20	0	0		20	20	1	1	1	1	no	No	1	200					No	-
AF261761	3506..3507	MNV	TG	CA	No	2		Homozygous	20	20	100	1	20	0	0		20	20	1	1	1	1	no	No	1	200					No	-
AF261761	3513	SNV	G	A	No	1		Homozygous	20	20	100	1	20	0	0		20	20	1	1	1	1	no	No	1	200					No	-
AF261761	3532	SNV	C	T	No	1		Homozygous	20	20	100	1	20	0	0		20	20	1	1	1	1	no	No	1	200					No	-
AF261761	3562	SNV	G	C	No	1		Homozygous	20	20	100	1	20	0	0		20	20	1	1	1	1	no	No	1	200					No	-
AF261761	3566	SNV	C	G	No	1		Homozygous	20	20	100	1	20	0	0		20	20	1	1	1	1	no	No	1	200					No	-
AF261761	3628	SNV	T	C	No	1		Homozygous	20	20	100	1	20	0	0		20	20	1	1	1	1	no	No	1	200					No	-
AF261761	3688^3689	Insertion	-	GC	No	2		Homozygous	20	20	100	1	20	0	0		20	20	1	1	1	1	no	No	1	200					No	-

## Sheet: Amp_LC385663 (Reads, Varian...
Chromosome	Region	Type	Reference	Allele	Reference allele	Length	Linkage	Zygosity	Count	Coverage	Frequency	Probability	Forward read count	Reverse read count	Forward/reverse balance	Average quality	Read count	Read coverage	# unique start positions	# unique end positions	Read position test probability	Read direction test probability	Hyper-allelic	Homopolymer	Homopolymer length	QUAL	Coding region change	Amino acid change	Amino acid change in longest transcript	Coding region change in longest transcript	Other variants within codon	Non-synonymous
AF261761	129	SNV	G	A	No	1		Homozygous	20	20	100	1	20	0	0		20	20	1	1	1	1	no	No	1	200					No	-
AF261761	229	SNV	T	C	No	1		Homozygous	20	20	100	1	20	0	0		20	20	1	1	1	1	no	No	1	200					No	-
AF261761	976	SNV	T	C	No	1		Homozygous	20	20	100	1	20	0	0		20	20	1	1	1	1	no	No	1	200	AAF82559.1:c.369T>C			AAF82559.1:c.369T>C	No	No
AF261761	1050	SNV	A	G	No	1		Homozygous	20	20	100	1	20	0	0		20	20	1	1	1	1	no	No	1	200	AAF82559.1:c.443A>G	AAF82559.1:p.Glu148Gly	AAF82559.1:p.Glu148Gly	AAF82559.1:c.443A>G	No	Yes
AF261761	1309	SNV	G	A	No	1		Homozygous	20	20	100	1	20	0	0		20	20	1	1	1	1	no	No	1	200	AAF82559.1:c.702G>A			AAF82559.1:c.702G>A	No	No
AF261761	1337	SNV	A	G	No	1		Homozygous	20	20	100	1	20	0	0		20	20	1	1	1	1	no	No	1	200	AAF82559.1:c.730A>G	AAF82559.1:p.Ile244Val	AAF82559.1:p.Ile244Val	AAF82559.1:c.730A>G	No	Yes
AF261761	1389	SNV	G	A	No	1		Homozygous	20	20	100	1	20	0	0		20	20	1	1	1	1	no	No	1	200	AAF82559.1:c.782G>A	AAF82559.1:p.Gly261Asp	AAF82559.1:p.Gly261Asp	AAF82559.1:c.782G>A	No	Yes
AF261761	1533	SNV	A	G	No	1		Homozygous	20	20	100	1	20	0	0		20	20	1	1	1	1	no	No	1	200	AAF82559.1:c.926A>G	AAF82559.1:p.Asn309Ser	AAF82559.1:p.Asn309Ser	AAF82559.1:c.926A>G	No	Yes
AF261761	2173	SNV	G	C	No	1		Homozygous	20	20	100	1	20	0	0		20	20	1	1	1	1	no	No	1	200	AAF82559.1:c.1566G>C			AAF82559.1:c.1566G>C	No	No
AF261761	2242	SNV	C	T	No	1		Homozygous	20	20	100	1	20	0	0		20	20	1	1	1	1	no	No	1	200	AAF82559.1:c.1635C>T			AAF82559.1:c.1635C>T	No	No
AF261761	2832^2833	Insertion	-	C	No	1		Homozygous	20	20	100	1	20	0	0		20	20	1	1	1	1	no	No	1	200	AAF82559.1:c.2225_2226insC	AAF82559.1:p.Ser744fs	AAF82559.1:p.Ser744fs	AAF82559.1:c.2225_2226insC	No	Yes
AF261761	2950	SNV	G	A	No	1		Homozygous	20	20	100	1	20	0	0		20	20	1	1	1	1	no	No	1	200	AAF82560.1:c.83G>A	AAF82560.1:p.Ser28Asn	AAF82560.1:p.Ser28Asn	AAF82560.1:c.83G>A	No	Yes
AF261761	3282	SNV	G	A	No	1		Homozygous	20	20	100	1	20	0	0		20	20	1	1	1	1	no	No	1	200					No	-
AF261761	3417	SNV	A	T	No	1		Homozygous	20	20	100	1	20	0	0		20	20	1	1	1	1	no	No	1	200					No	-
AF261761	3428	SNV	A	G	No	1		Homozygous	20	20	100	1	20	0	0		20	20	1	1	1	1	no	No	1	200					No	-
AF261761	3506..3507	MNV	TG	CA	No	2		Homozygous	20	20	100	1	20	0	0		20	20	1	1	1	1	no	No	1	200					No	-
AF261761	3513	SNV	G	A	No	1		Homozygous	20	20	100	1	20	0	0		20	20	1	1	1	1	no	No	1	200					No	-
AF261761	3523	SNV	G	A	No	1		Homozygous	20	20	100	1	20	0	0		20	20	1	1	1	1	no	No	1	200					No	-
AF261761	3538	SNV	T	A	No	1		Homozygous	20	20	100	1	20	0	0		20	20	1	1	1	1	no	No	1	200					No	-
AF261761	3562	SNV	G	C	No	1		Homozygous	20	20	100	1	20	0	0		20	20	1	1	1	1	no	No	1	200					No	-
AF261761	3566	SNV	C	G	No	1		Homozygous	20	20	100	1	20	0	0		20	20	1	1	1	1	no	No	1	200					No	-
AF261761	3624	SNV	G	A	No	1		Homozygous	20	20	100	1	20	0	0		20	20	1	1	1	1	no	No	1	200					No	-
AF261761	3628	SNV	T	C	No	1		Homozygous	20	20	100	1	20	0	0		20	20	1	1	1	1	no	No	1	200					No	-
AF261761	3688^3689	Insertion	-	GC	No	2		Homozygous	20	20	100	1	20	0	0		20	20	1	1	1	1	no	No	1	200					No	-
